# Supplementary material for: Effect of Gut Microbial Enterotypes on the Association between Habitual Dietary Fiber Intake and Insulin Resistance Markers in Mexican Children and Adults
Source: Nutrients. 2021 Oct 29;13(11):3892. doi: 10.3390/nu13113892 (PMC8625328; doi:10.3390/nu13113892)
Supplement: Supplementary file 1 [file nutrients-13-03892-s001.zip]

Archive with 1 entries (1 files):
- nutrients-1366672-supplementaryy.pdf
